# Supplementary material for: Dynamic heterogeneity of colorectal cancer during progression revealed clinical risk-associated cell types and regulations in single-cell resolution and spatial context
Source: Gastroenterol Rep (Oxf). 2023 Jun 24;11:goad034. doi: 10.1093/gastro/goad034 (PMC10290555; doi:10.1093/gastro/goad034)
Supplement: goad034_Supplementary_Data [file goad034_supplementary_data.zip]

Archive with 2 entries (2 files):
- Supplementary_figure.pdf
- Supplementary table.xlsx
