# Supplementary material for: Dynamic heterogeneity of colorectal cancer during progression revealed clinical risk-associated cell types and regulations in single-cell resolution and spatial context
Source: Gastroenterol Rep (Oxf). 2023 Jun 24;11:goad034. doi: 10.1093/gastro/goad034 (PMC10290555; doi:10.1093/gastro/goad034)
Supplement: goad034_Supplementary_Data [file goad034_supplementary_data.zip › Supplementary table.xlsx]

## Sheet: Supplementary table 1
Supplementary table 1. Clinical information and Klintrup–Mäkinen scores about patients in cohort.
PID	Sex	Age	Neoadjuvant therapy	Diagnosis	Stage	Klintrup–Mäkinen score of tumor region	Klintrup–Mäkinen score of invasive margin	TLS	Location_of_Lesion	MMR_state
P01	Female	44	No	Colon cancer	2	0	1	0	Transverse colon	pMMR
P02	Male	65	No	Rectal cancer	3	1	1	0	Rectum	pMMR
P03	Male	83	No	Rectal cancer	2	0	1	0	Rectum	pMMR
P04	Male	58	No	Colon cancer	2	3	3	1	Transverse colon	pMMR
P05	Male	52	No	Colon cancer	3	1	1	0	Sigmoid colon	pMMR
P06	Male	70	No	Colon cancer	3	0	1	1	Descending colon	pMMR
P07	Male	67	No	Colon cancer	2	2	1	0	Sigmoid colon	pMMR
P08	Male	48	No	Colon cancer	3	2	1	1	Sigmoid colon	pMMR
P09	Male	49	No	Rectal cancer	2	0	0	0	Rectum	pMMR
P10	Female	48	Immune checkpoint blockade	Colon cancer	0	1	1	0	Ascending colon	dMMR
P11	Male	60	No	Colon cancer	3	2	2	1	Ascending colon	pMMR
P12	Male	57	No	Colon cancer	2	3	3	1	Ascending colon	dMMR
P13	Male	67	No	Colon cancer	2	2	2	1	Ascending colon	pMMR
P14	Male	60	No	Colon cancer	3	0	1	0	Ascending colon	pMMR
P15	Male	55	No	Colon cancer	3	0	0	0	Sigmoid colon	pMMR
P16	Male	45	No	Colon cancer	3	1	1	0	Ascending.colon	pMMR
P17	Female	76	No	Colon cancer	3	1	2	0	Ascending.colon	pMMR
P18	Male	38	No	Colon cancer	3	0	0	0	Ascending.colon	pMMR
P19	Male	67	No	Colon cancer	3	0	0	0	Ascending.colon	pMMR
P20	Female	71	No	Rectal cancer	2	2	1	1	Rectum	pMMR
P21	Female	57	No	Colon cancer	2	1	1	0	Ascending.colon	pMMR
P22	Female	66	No	Colon cancer	3	2	1	0	Ascending.colon	pMMR
P23	Male	75	No	Colon cancer	3	1	1	0	Sigmoid.colon	pMMR
P24	Female	30	No	Colon cancer	3	0	0	0	Ascending.colon	pMMR
P25	Male	77	No	Colon cancer	2	0	0	0	Ascending.colon	pMMR
P26	Female	33	No	Colon cancer	2	1	1	0	Descending.colon	pMMR
P27	Male	51	No	Colon cancer	3	3	3	1	Ascending.colon	pMMR
P28	Male	58	Immune checkpoint blockade	Rectal cancer	2	1	1	0	Rectum	dMMR
P29	Male	37	No	Colon cancer	2	3	3	0	Sigmoid.colon	dMMR
P30	Female	43	No	Colon cancer	3	1	1	0	Descending.colon	pMMR
P31	Female	49	No	Colon cancer	2	1	2	1	Ascending.colon	pMMR
P32	Female	65	No	Rectal cancer	3	2	1	1	Rectum	pMMR
P33	Male	48	Immune checkpoint blockade	Colon cancer	0	3	3	1	Ascending.colon	dMMR
P34	Male	50	Immune checkpoint blockade	Colon cancer	0	3	3	1	Transverse.colon	dMMR
P35	Male	23	Immune checkpoint blockade	Rectal cancer	0	3	3	0	Rectum	dMMR
P36	Male	66	Immune checkpoint blockade	Colon cancer	0	3	3	1	Ascending.colon	dMMR
P37	Female	75	No	Colon cancer	2	2	1	1	Sigmoid.colon	dMMR
P38	Male	45	No	Colon cancer	2	3	3	1	Ascending.colon	dMMR
P39	Male	68	Immune checkpoint blockade	Colon cancer	1	3	3	1	Ascending.colon	dMMR
P40	Male	48	No	Rectal cancer	2	1	1	1	Rectum	pMMR
P41	Female	58	Immune checkpoint blockade	Colon cancer	0	3	2	0	Ascending.colon	dMMR
P42	Female	57	Immune checkpoint blockade	Colon cancer	2	3	1	1	Ascending.colon	dMMR
P43	Female	30	Immune checkpoint blockade	Colon cancer	1	3	3	1	Transverse.colon	dMMR
P44	Male	62	Immune checkpoint blockade	Colon cancer	0	1	1	1	Descending.colon	dMMR
P45	Male	53	No	Colon cancer	3	1	1	0	Ascending.colon	pMMR
P46	Male	78	No	Colon cancer	2	2	2	1	Sigmoid.colon	pMMR
P47	Male	55	No	Colon cancer	2	0	0	0	Sigmoid.colon	pMMR
P48	Female	63	No	Colon cancer	1	3	2	1	Ascending.colon	dMMR
P49	Male	45	No	Colon cancer	3	2	1	0	Sigmoid.colon	pMMR
P50	Male	26	Immune checkpoint blockade	Colon cancer	0	1	1	0	Sigmoid.colon	dMMR
P51	Male	41	No	Rectal cancer	3	2	1	1	Rectum	pMMR
P52	Male	57	No	Colon cancer	3	3	3	1	Sigmoid.colon	pMMR
P53	Female	53	No	Colon cancer	2	0	0	0	Ascending.colon	pMMR
P54	Male	56	No	Rectal cancer	2	3	2	0	Rectum	pMMR
P55	Male	50	No	Rectal cancer	2	3	3	0	Rectum	pMMR
P56	Male	69	Immune checkpoint blockade	Rectal cancer	0	1	1	0	Rectum	dMMR
P57	Male	54	No	Rectal cancer	3	0	0	0	Rectum	pMMR
P58	Male	69	Immune checkpoint blockade	Colon cancer	2	2	1	0	Sigmoid.colon	pMMR
P59	Female	53	Immune checkpoint blockade	Colon cancer	0	1	1	1	Rectum	dMMR
P60	Female	45	Immune checkpoint blockade	Colon cancer	0	2	2	1	Ascending.colon	dMMR
P61	Female	54	No	Colon cancer	3	2	1	1	Transverse.colon	pMMR
P62	Female	45	Immune checkpoint blockade	Colon cancer	0	1	1	0	Ascending.colon	dMMR
P63	Male	38	Immune checkpoint blockade	Colon cancer	0	3	3	1	Sigmoid.colon	dMMR
P64	Female	70	Immune checkpoint blockade	Colon cancer	0	3	3	0	Ascending.colon	dMMR
P65	Female	45	Immune checkpoint blockade	Colon cancer	2	2	2	0	Ascending.colon	dMMR
P66	Female	67	Immune checkpoint blockade	Colon cancer	0	1	1	0	Transverse.colon	dMMR
P67	Male	28	No	Colon cancer	3	2	1	0	Ascending.colon	dMMR
P68	Female	53	No	Colon cancer	3	2	2	0	Sigmoid.colon	dMMR
P69	Male	42	Immune checkpoint blockade	Colon cancer	0	1	1	0	Transverse.colon	dMMR
P70	Male	68	No	Colon cancer	2	3	3	1	Cecum	dMMR
P71	Male	36	Immune checkpoint blockade	Colon cancer	0	1	1	1	Ascending.colon	dMMR
P72	Male	53	Immune checkpoint blockade	Colon cancer	1	3	3	1	Ascending.colon	dMMR
P73	Male	58	Immune checkpoint blockade	Colon cancer	0	1	1	0	Sigmoid.colon	dMMR
P74	Male	45	Immune checkpoint blockade	Colon cancer	0	1	1	1	Ascending.colon	dMMR
P75	Male	33	Immune checkpoint blockade	Colon cancer	0	1	1	0	Ascending.colon	dMMR
P76	Male	37	Immune checkpoint blockade	Colon cancer	0	1	1	0	Rectum	dMMR
P77	Male	68	No	Colon cancer	3	1	1	1	Sigmoid.colon	pMMR
P78	Female	41	No	Rectal cancer	4	0	0	0	Rectum	pMMR
P79	Male	46	No	Colon cancer	2	2	2	1	Cecum	pMMR
P80	Male	57	Immune checkpoint blockade	Colon cancer	0	3	3	1	Transverse.colon	dMMR
TLS, tertiary lymphoid structure; MMR, mismatch repair; dMMR, dificient mismatch repair; pMMR, proficient mismatch repair.

## Sheet: Supplementary table 2
Supplementary table 2. Clinical and sequencing information of 78 colorectal cancer samples for single-cell RNA sequencing.
GEO	Patient	Sample	Sex	Age	TNM	Stage	MS state	Pathological subtype	Region	Platform
GSE18711	Left-sided CRC Patient 1-T	GSM5688706	Female	57		1	MSS		Left colon	10x Genomics
GSE18711	Left-sided CRC Patient 2-T	GSM5688707	Male	70		2	MSS		Left colon	10x Genomics
GSE18711	Left-sided CRC Patient 3-T	GSM5688708	Male	65		1	MSS		Left colon	10x Genomics
GSE18711	Right-sided CRC Patient 1-T	GSM5688709	Female	69		2	MSS		Right Colon	10x Genomics
GSE18711	Right-sided CRC Patient 2-T	GSM5688710	Female	80		2	MSS		Right Colon	10x Genomics
GSE18711	Right-sided CRC Patient 3-T	GSM5688711	Male	59		2	MSS		Right Colon	10x Genomics
GSE164522	patient08	CMS5013308	Male	68	T3 N1 M0	3		Adenocarcinoma,moderate-differentiated		10x Genomics
GSE164522	patient09	CMS5013309	Male	63	T4 N2 M1	4		Adenocarcinoma,moderate-differentiated		10x Genomics
GSE164522	patient10	CMS5013310	Male	75	T3 N0 M1	4		Adenocarcinoma,moderate-differentiated		10x Genomics
GSE164522	patient11	CMS5013311	Female	60	T3 N1 M1	4		Adenocarcinoma,moderate-differentiated		10x Genomics
GSE164522	patient12	CMS5013312	Male	53	T3 N0 M1	4		Adenocarcinoma,moderate-differentiated		10x Genomics
GSE164522	patient13	CMS5013313	Female	79	T3 N0 M1	4		Adenocarcinoma,moderate-differentiated		10x Genomics
GSE164522	patient14	CMS5013314	M	53	T4 N1 M1	4		Adenocarcinoma,moderate-differentiated		10x Genomics
GSE164522	patient15	CMS5013315	Female	67	T3 N2 M1	4		Adenocarcinoma,low-differentiated		10x Genomics
GSE164522	patient16	CMS5013316	Male	45	T4 N2 M1	4		Adenocarcinoma,low-differentiated		10x Genomics
GSE164522	patient17	CMS5013317	Male	73	T3 N1 M1	4		Adenocarcinoma,low-differentiated		10x Genomics
GSE146771	P0104	GSM4405632	Female	77	T4 N0 M0	2	MSS	Adenocarcinoma,well-differentiated	Right Colon	10x Genomics
GSE146771	P0305	GSM4405623	Female	71	T3 N1 M0	2	MSS	Adenocarcinoma,low-differentiated	Right Colon	10x Genomics
GSE146771	P0202	GSM4405625	Female	50	T2 N0 M0	1	MSS	Adenocarcinoma,moderate-differentiated	Rectum	10x Genomics
GSE146771	P0323	GSM4405626	Female	65	T4 N1 M0	3	MSS	Adenocarcinoma,moderate-differentiated	Right Colon	10x Genomics
GSE146771	P0408	GSM4405627	Male	86	T4 N0 M0	2	MSS	Adenocarcinoma,low-differentiated	Right Colon	10x Genomics
GSE146771	P0410	GSM4405628	Female	66	T4 N0 M0	2	MSS	Adenocarcinoma,moderate-differentiated	Right Colon	10x Genomics
GSE146771	P0613	GSM4405629	Male	89	T4 N1 M0	3	MSS	Adenocarcinoma,moderate-differentiated	Right Colon	10x Genomics
GSE146771	P1025	GSM4405630	Male	40	T4 N0 M0	2	MSS	Adenocarcinoma,well-differentiated	Rectum	10x Genomics
GSE146771	P1026	GSM4405631	Male	52	T4 N2 M0	3	MSS	Adenocarcinoma,moderate-differentiated	Rectum	10x Genomics
GSE146771	P0123	GSM4405624	Female	65	T4 N1 M0	3	MSI	Adenocarcinoma,moderate-differentiated	Right Colon	10x Genomics
GSE178318	T-COL07	GSM5387660	Male	58	T4 N1 M1	4	MSS	Adenocarcinoma,moderate-differentiated	Right Colon	10x Genomics
GSE178318	T-COL12	GSM5387662	Male	65	T3 N0 M1	4	MSS	Adenocarcinoma,moderate-differentiated	Left colon	10x Genomics
GSE178318	T-COL16	GSM5387667	Male	71	T4 N2 M1	4	MSS	Adenocarcinoma,moderate-differentiated	Rectum	10x Genomics
GSE200997	T_CAC1	GSM6048346	Female	76	T3 N2 M0	3	MSS	Adenocarcinoma,moderate-differentiated	Right Colon	10x Genomics
GSE200997	T_CAC2	GSM6048347	Male	83	T4 N2 M1	4	MSS	Adenocarcinoma,moderate-differentiated	Left colon	10x Genomics
GSE200997	T_CAC3	GSM6048348	Male	68	T4 N2 M0	3	MSS	Adenocarcinoma,moderate-differentiated	Right Colon	10x Genomics
GSE200997	T_CAC4	GSM6048349	Female	80	T3 N0 M0	2	MSS	Adenocarcinoma insitu	Left colon	10x Genomics
GSE200997	T_CAC5	GSM6048350	Male	37	T3 N1 M0	3	MSS	Adenocarcinoma,moderate-differentiated	Right Colon	10x Genomics
GSE200997	T_CAC6	GSM6048351	Male	75	T2 N0 M0	1	MSS	Adenocarcinoma,moderate-differentiated	Left colon	10x Genomics
GSE200997	T_CAC7	GSM6048352	Male	78	T3 N1 M0	3	MSI	Adenocarcinoma,moderate-differentiated	Left colon	10x Genomics
GSE200997	T_CAC8	GSM6048353	Male	38	T4 N1 M0	3	MSS	Adenocarcinoma,moderate-differentiated	Left colon	10x Genomics
GSE200997	T_CAC9	GSM6048354	Male	72	T2 N0 M0	1	MSS	Adenocarcinoma,low-differentiated	Left colon	10x Genomics
GSE200997	T_CAC10	GSM6048355	Male	55	T2 N0 M0	1	MSS	Adenocarcinoma,moderate-differentiated	Left colon	10x Genomics
GSE200997	T_CAC11	GSM6048356	Male	70	T3 N0 M0	2	MSS	Adenocarcinoma,moderate-differentiated	Right Colon	10x Genomics
GSE200997	T_CAC12	GSM6048357	Female	66	T2 N0 M0	1	MSI	Adenocarcinoma,moderate-differentiated	Left colon	10x Genomics
GSE200997	T_CAC13	GSM6048358	Female	68	T1 N0 M0	1	MSS	Adenocarcinoma,moderate-differentiated	Left colon	10x Genomics
GSE200997	T_CAC14	GSM6048359	Female	51	T3 N1 M0	3	MSS	Adenocarcinoma,moderate-differentiated	Left colon	10x Genomics
GSE200997	T_CAC15	GSM6048360	Male	64	T3 N1 M0	3	MSS	Adenocarcinoma,moderate-differentiated	Left colon	10x Genomics
GSE200997	T_CAC16	GSM6048361	Female	64	T3 N0 M0	2	MSS	Adenocarcinoma,moderate-differentiated	Left colon	10x Genomics
GSE132465	SMC01-T	GSM3868425	Female	64	T3 N0 M0	2	MSS	Adenocarcinoma,well-differentiated	Left colon	10x Genomics
GSE132465	SMC02-T	GSM3868426	Male	66	T3 N1 M0	3	MSS	Adenocarcinoma,well-differentiated	Rectum	10x Genomics
GSE132465	SMC03-T	GSM3868427	Female	83	T4 N2 M0	3	MSI-H	Adenocarcinoma,low-differentiated	Right Colon	10x Genomics
GSE132465	SMC04-T	GSM3868428	Male	69	T3 N1 M0	3	MSS	Adenocarcinoma,moderate-differentiated	Left colon	10x Genomics
GSE132465	SMC05-T	GSM3868429	Female	58	T3 N0 M0	2	MSS	Adenocarcinoma,well-differentiated	Right Colon	10x Genomics
GSE132465	SMC06-T	GSM3868430	Male	46	T3 N1 M0	3	MSI-H	Adenocarcinoma,well-differentiated	Right Colon	10x Genomics
GSE132465	SMC07-T	GSM3868431	Female	67	T2 N0 M0	1	MSS	Adenocarcinoma,well-differentiated	Right Colon	10x Genomics
GSE132465	SMC08-T	GSM3868432	Male	68	T3 N1 M0	3	MSS	Adenocarcinoma,moderate-differentiated	Left colon	10x Genomics
GSE132465	SMC09-T	GSM3868433	Male	75	T3 N0 M0	2	MSS	Adenocarcinoma,well-differentiated	Left colon	10x Genomics
GSE132465	SMC10-T	GSM3868434	Female	77	T3 N0 M0	2	MSI-H	Adenocarcinoma,moderate-differentiated	Right Colon	10x Genomics
GSE132465	SMC11-T	GSM3868435	Female	38	T2 N1 M0	3	MSS	Adenocarcinoma,well-differentiated	Left colon	10x Genomics
GSE132465	SMC14-T	GSM3868436	Male	77	T4 N1 M0	3	MSS	Adenocarcinoma,moderate-differentiated	Left colon	10x Genomics
GSE132465	SMC15-T	GSM3868437	Male	56	T3 N0 M0	2	MSS	Adenocarcinoma,well-differentiated	Left colon	10x Genomics
GSE132465	SMC16-T	GSM3868438	Male	59	T4 N1 M0	3	MSS	Adenocarcinoma,moderate-differentiated	Right Colon	10x Genomics
GSE132465	SMC17-T	GSM3868439	Male	47	T4 N1 M0	3	MSS	Mucinous adenocarcinoma	Right Colon	10x Genomics
GSE132465	SMC18-T	GSM3868440	Female	63	T3 N0 M0	2	MSS	Adenocarcinoma,moderate-differentiated	Left colon	10x Genomics
GSE132465	SMC19-T	GSM3868441	Female	80	T3 N1 M0	3	MSS	Adenocarcinoma,moderate-differentiated	Right Colon	10x Genomics
GSE132465	SMC20-T	GSM3868442	Female	65	T4 N1 M0	3	MSS	Mucinous adenocarcinoma	Right Colon	10x Genomics
GSE132465	SMC21-T	GSM3868443	Male	51	T3 N1 M1	4	MSS	Adenocarcinoma,moderate-differentiated	Left colon	10x Genomics
GSE132465	SMC22-T	GSM3868444	Male	76	T3 N1 M0	3	MSS	Adenocarcinoma,moderate-differentiated	Left colon	10x Genomics
GSE132465	SMC23-T	GSM3868445	Female	67	T3 N1 M0	3	MSS	Adenocarcinoma,moderate-differentiated	Right Colon	10x Genomics
GSE132465	SMC24-T	GSM3868446	Female	48	T1 N0 M0	1	MSI-H	Adenocarcinoma,well-differentiated	Right Colon	10x Genomics
GSE132465	SMC25-T	GSM3868447	Female	57	T3 N2 M1	4	MSS	Adenocarcinoma,moderate-differentiated	Left colon	10x Genomics
GSE144735	KUL01-T	GSM4294474	Female	81	T4 N0 M0	2	MSI-H	Adenocarcinoma,moderate-differentiated	Left colon	10x Genomics
GSE144735	KUL19-T	GSM4294475	Female	86	T3 N1 M0	3	MSS	Adenocarcinoma,moderate-differentiated	Left colon	10x Genomics
GSE144735	KUL21-T	GSM4294476	Female	50	T4 N1 M1	4	MSS	Adenocarcinoma,moderate-differentiated	Left colon	10x Genomics
GSE144735	KUL28-T	GSM4294477	Male	52	T3 N0 M0	2	MSS	Adenocarcinoma,moderate-differentiated	Left colon	10x Genomics
GSE144735	KUL30-T	GSM4294478	Male	84	T3 N0 M0	2	MSS	Adenocarcinoma,moderate-differentiated	Right Colon	10x Genomics
GSE144735	KUL31-T	GSM4294479	Male	85	T1 N0 M0	1	MSS	Adenocarcinoma,well-differentiated	Left colon	10x Genomics
GSE161277	Patient0 carcinoma	GSM4904234	Female	46	T3 N0 M0	2				10x Genomics
GSE161277	Patient1 carcinoma	GSM4904236	Male	61	T3 N1 M0	3	MSS			10x Genomics
GSE161277	Patient2 carcinoma	GSM4904239	Male	64	T4 N0 M0	2	MSS		Rectum	10x Genomics
GSE161277	Patient3 carcinoma	GSM4904245	Male	53	T3 N0 M0	2	MSS			10x Genomics

## Sheet: Supplementary table 3
Supplementary table 3. Clinical and sequencing information of 7 colorectal cancer samples for ST-seq.
Original sample	Age	Sex	TNM	Stage	Sampling location	Platform	Reference
ST-P1	73	Male	T3 N0 M1	4	Primary tumor	Visium	13
ST-P2	67	Female	T3 N1 M1	4	Primary tumor	Visium	13
Parent_Visium_Human_ColorectalCancer	Unknown	Unknown	T4 N0 M0	2	Primary tumor	Visium	10x Genomics website
P6	Unknown	male	Unknown	Unknown	Border of primary tumor	Visium	27
P7	Unknown	male	Unknown	Unknown	Border of primary tumor	Visium	27
P8	Unknown	Unknown	Unknown	Unknown	Border of primary tumor	Visium	27
P9	Unknown	Unknown	Unknown	Unknown	Border of primary tumor	Visium	27
Note: References were cited together in the main article.

## Sheet: Supplementary table 4
Supplementary table 4. Correlation between TLS and clinical characters as well as Klintrup–Mäkinen score of coloectal cancer.
		Number	TLS		P-value
			No	Yes
Stage	Early stage	53	27	26	0.18011
	Advanced stage	27	18	9
Treatment	Naïve	51	30	21	0.53831
	Immune checkpoint blockade	29	15	14
Klintrup–Mäkinen score of invasive margin	0	10	10	0	0.0001492
	1	30	26	14
	2	12	5	7
	3	18	4	14
Klintrup–Mäkinen score of tumor core	0	14	13	1	< 0.00012
	1	26	19	7
	2	18	7	11
	3	22	6	16
1Pearson's Chi-squared test
2Fisher's Exact Test
TLS, tertiary lymphoid structure

## Sheet: Supplementary table 5
Supplementary table 5. Correlation between stage and Klintrup–Mäkinen score of colorectal cancer without complete remission.
		Number	Stage				P-value
			1	2	3	4
Klintrup–Mäkinen score of invasive margin	0	10	0	4	5	1	0.031891
	1	27	0	11	16	0
	2	10	1	6	3	0
	3	11	3	6	2	0
Klintrup–Mäkinen score of tumor core	0	14	0	6	7	1	0.023951
	1	13	0	5	8	0
	2	17	0	8	9	0
	3	14	4	8	2	0
1Fisher's Exact Test
